# Supplementary material for: Overlap Syndrome Consisting of Polymyositis/Dermatomyositis and ANCA-Associated Vasculitis According to the 2022 ACR/EULAR Criteria for Vasculitis: A Korean Single-Centre Study
Source: J Clin Med. 2023 Oct 25;12(21):6748. doi: 10.3390/jcm12216748 (PMC10647414; doi:10.3390/jcm12216748)
Supplement: Supplementary file 1 [file jcm-12-06748-s001.zip]

Archive with 1 entries (1 files):
- jcm-2675160-supplementary.pdf
